# Supplementary material for: Talc Exposure and Risk of Ovarian Cancer: A Systematic Review and Meta-Analysis with Limited Evidence on Cervical and Endometrial Cancers
Source: Cancers (Basel). 2026 May 13;18(10):1589. doi: 10.3390/cancers18101589 (PMC13204818; doi:10.3390/cancers18101589)
Supplement: Supplementary file 1 [file cancers-18-01589-s001.zip]

Archive with 1 entries (1 files):
- cancers-4257711-supplementary.pdf
